# Supplementary material for: Enteroviruses Manipulate the Unfolded Protein Response through Multifaceted Deregulation of the Ire1-Xbp1 Pathway
Source: Viruses. 2022 Nov 10;14(11):2486. doi: 10.3390/v14112486 (PMC9699254; doi:10.3390/v14112486)
Supplement: Supplementary file 1 [file viruses-14-02486-s001.zip]

Archive with 1 entries (1 files):
- viruses-1899862-supplementary.pdf
